# Supplementary material for: Reproducibility and Sensitivity of High-Throughput Sequencing (HTS)-Based Detection of Citrus Tristeza Virus and Three Citrus Viroids
Source: Plants (Basel). 2022 Jul 26;11(15):1939. doi: 10.3390/plants11151939 (PMC9330035; doi:10.3390/plants11151939)
Supplement: Supplementary file 1 [file plants-11-01939-s001.zip › Supplementary File S1.xlsx]

## Sheet: Reproducibility_table
Table S1. Descriptive statistics of high-throughput sequencing data generated and the identification of contigs/scaffolds per de novo assembly for data obtained in 2020 and 2021.
Biological replicate	Sample 2020*	Reads after QC	De novo assembly		BLASTn analyses							Sample 2021*	Reads after QC	De novo assembly		BLASTn analyses
			Number of scaffolds	N50	CTV	CiVA RNA 1	CiVA RNA 2	CTLV	HSVd	CDVd	CEVd			Number of scaffolds	N50	CTV	CiVA RNA 1	CiVA RNA 2	CTLV	HSVd	CDVd	CEVd
Healthy 1	C111	53642830	82626	1694								MVH1	43817542	65402	1817
Healthy 1	C112	51731786	51853	2359								MVH2	47628014	50129	2137
Healthy 1	C113	56956588	52776	2250								MVH3	60975830	83134	1770
Infected 2	C121	46601828	56074	2034	x	x	x	x	x	x	x	MV110	45575238	81557	1725	x	x	x	x	x	x	x
Infected 2	C122	53137542	50613	1730	x	x	x	x	x		x	MV113	48526348	52666	2106	x	x	x	x	x	x	x
Infected 2	C123	51702962	59967	2118	x	x	x	x	x	x	x	MV117	57728180	73062	1821	x	x	x	x	x	x	x
Infected 3	C131	52957358	74494	1679	x	x	x	x	x	x	x	MV210	46415062	77885	1749	x	x	x	x	x	x	x
Infected 3	C132	51608528	111317	1479	x	x	x	x	x	x	x	MV213	49085426	50087	2093	x	x	x	x	x	x	x
Infected 3	C133	43372674	58590	1937	x	x	x	x		x	x	MV217	56455278	83140	1707	x	x	x	x	x	x	x
Infected 4	C141	46899164	86697	1671	x	x	x	x	x	x	x	MV310	53140158	82112	1732	x	x	x	x	x	x	x
Infected 4	C142	48625276	97633	1547	x	x	x	x	x	x	x	MV313	47183002	79694	1759	x	x	x	x	x	x	x
Infected 4	C143	41397506	84561	1645	x	x	x	x	x	x	x	MV317	50948634	111188	1558	x	x	x	x	x	x	x
*The 2020 and 2021 samples were collected from the same four plants (healthy plant 1, infected plant 2,3,4), however the technical replicates per plant in 2020 is not the same as the technical replictaes per plant in 2021 as it was different leaf samples taken one year apart.
CTV: citrus tristeza virus
CiVA: citrus virus A
CTLV: citrus tatter leaf virus
HSVd: hop stunt viroid
CDVd: citrus dwarfing viroid
CEVd: citrus exocortis viroid
