# Supplementary material for: Reproducibility and Sensitivity of High-Throughput Sequencing (HTS)-Based Detection of Citrus Tristeza Virus and Three Citrus Viroids
Source: Plants (Basel). 2022 Jul 26;11(15):1939. doi: 10.3390/plants11151939 (PMC9330035; doi:10.3390/plants11151939)
Supplement: Supplementary file 1 [file plants-11-01939-s001.zip › Supplementary File S2.xlsx]

## Sheet: Reproducibility_statistics
Supplementary File S2. Spearman's rank correlation test performed on the transcripts per million (TPM) values obtained for each reference gene and pathogen sequence analyzed in data obtained in 2020 and 2021 from the same plants to assess the level of reproducibility of an HTS assay.
Extraction name	Plant name	Genes												Spearman’s rank correlation test
		ACT2	TUB	UBC21	GAPC2	Unknown	FBOX	DIM1	EF-1a	SAND	UBC9	PTB1	UPL7	rho	p-value
		2021
C111	Healthy plant 1	123700	55339.6	11549.6	201767	5190.02	1546.07	13815.8	357567	18849.2	65253	14756.4	130666	0.923077	2.2e-16
C112	Healthy plant 1	127448	60334.3	12148.6	203059	5738.54	1735.41	13051.3	346955	15839.9	62709.7	16069.3	134911	0.881119	0.0001922
C113	Healthy plant 1	125771	61483.8	11762.4	217885	5983.3	1653.16	14955.8	351483	15490.3	58496.7	15512.6	119523	0.895105	5.942e-06
C121	Infected plant 2	142141	40847.9	15154.4	247913	5572.27	2007.69	14934.1	342244	15759.8	55690.4	14879	102857	0.958042	2.2e-16
C122	Infected plant 2	106613	25466	9638.88	133882	2966.97	947.606	10117.8	267107	10664.1	41068.5	11824.7	379704	0.853147	0.0007719
C123	Infected plant 2	149830	38388.6	9630.95	260467	5249.17	1021.04	10609.6	269690	14641.9	53161.5	12924	174387	0.916084	2.2e-16
C131	Infected plant 3	128570	40111.3	13475.2	230454	5201.18	1363.44	15587	397830	10295.2	63988.4	15511	77612.9	0.958042	2.2e-16
C132	Infected plant 3	130929	42268.3	10245.5	242001	5192.93	1217.55	12956.7	345840	11081.2	67317.7	12972.9	117977	0.944056	2.2e-16
C133	Infected plant 3	146206	48716.8	15196.7	218475	5497.24	1550.92	18331.5	365296	15877.3	66361.8	14843.9	83646.7	0.951049	2.2e-16
C141	Infected plant 4	150673	44766.9	13396.9	212196	4975.33	1287.83	13239.8	373143	12289.9	67722.8	14416.1	91892.7	0.944056	2.2e-16
C142	Infected plant 4	132785	45089.7	16079	246583	5197.37	1418.03	14409.1	355055	14264.6	61837.6	14265.3	93016.1	0.965035	2.2e-16
C143	Infected plant 4	138024	44967.5	14450	246821	6362.34	1353.42	12369.9	357206	11431.8	60699.5	15644.8	90669.8	0.944056	2.2e-16
		2022
MVH1	Healthy plant 1	74555.1	33502.3	11950.8	421504	6670.7	1493.53	9605.82	313286	10359.5	55810.3	7248.08	54014.5
MVH2	Healthy plant 1	78016.6	27619.6	10213.6	439701	7066.04	1594.52	10908	304422	9638.38	52605.9	6593.76	51620.4
MVH3	Healthy plant 1	68945.8	30354.5	10596.9	492566	5879.15	1748.79	10066.1	288050	9641.39	48948.8	7001.99	26201
MV110	Infected plant 2	112947	30854.4	18249.7	386269	6602.99	2288.62	18665.2	317727	11237.8	50564.9	9461.52	35131.7
MV113	Infected plant 2	88685.5	26397.2	14458.5	418269	6495.86	1899.91	14384.8	324741	9953.13	44761.3	9077.46	40876.5
MV117	Infected plant 2	87788.7	25106.2	16914.2	379238	7094.05	2027.01	15310.4	336717	9874.6	46659.5	9946.36	63323.7
MV210	Infected plant 3	105506	28146.9	16468.1	409975	6387.77	2175.5	16448.6	293376	11112.1	44254.4	9607.99	56541.1
MV213	Infected plant 3	95467	25434.8	13221.3	390871	7087.55	1740.03	16448.2	336719	9203.69	43256.2	7824.01	52727.3
MV217	Infected plant 3	92750.4	32830.4	16703.8	382713	7316.32	2029.29	15715.9	352064	11862.1	44349.8	10187.1	31478.1
MV310	Infected plant 4	99031.9	27628.1	16362.2	427231	6162.28	2322.6	16261.3	296628	10307.4	46287	8995.5	42782.9
MV313	Infected plant 4	99421.3	32653.4	15938.8	380178	7384.39	2069.44	15512.1	348222	11647.6	45828.1	8705.55	32439.1
MV317	Infected plant 4	96125.1	29408.1	18000.6	360819	7178.73	2261.92	16627.6	359150	12828.9	43274	11383.8	42942.2
Extraction name	Plant name	Pathogens												Spearman’s rank correlation test
		KU883265 (CTV RB)	KY110716.1 (HSVd)	KY110717.1 (HSVd Cachexia)	KY110718.1 (CDVd)	KY110721.1 (CEVd)	MH108976.1 (CTLV)	MK033511 (CTV T68)	MT720885 (CiVA RNA1)	MT720886 (CiVA RNA2)				rho	p-value
		2021
C121	Infected plant 2	737841	21198.7	1077.66	22466.1	66304.6	5130.62	98610	18071.2	29299.9				0.966667	0.0001653
C122	Infected plant 2	726301	25185.7	1186.89	41612.7	75731.4	4297.25	92865.2	13541.5	19278.3				0.75	0.02549
C123	Infected plant 2	633962	41563.1	2068.08	26663.4	132662	5044.71	90463.6	27769.8	39802.6				0.866667	0.004508
C131	Infected plant 3	700863	17360.4	709.527	22212.3	100954	7477.67	112108	12536.7	25778.6				0.95	0.0003527
C132	Infected plant 3	638395	19423.3	716.01	26084.3	117878	7051.34	136387	19855.8	34209.7				0.95	0.0003527
C133	Infected plant 3	689263	13833.1	603.263	16858.9	89175.9	9474.41	122170	22387	36234.4				0.933333	0.0007496
C141	Infected plant 4	719698	21610.5	800.652	21695.3	61844	6406.37	106367	23292.8	38285.8				0.95	0.0003527
C142	Infected plant 4	675687	25767.2	1043.31	27886.9	67534.6	9653.53	111530	31377.8	49519.6				0.966667	0.0001653
C143	Infected plant 4	629281	29851.5	954.995	32309.2	84155.4	10476.3	141867	23475.7	47629.3				0.916667	0.001312
		2022
MV110	Infected plant 2	775074	15343.5	660.739	19241.2	28651.8	6447.79	86164.7	18442.9	49973.6
MV113	Infected plant 2	667762	19745.8	821.084	23961.8	45641	16578.5	91875.1	33975.3	99639.9
MV117	Infected plant 2	681034	22302.6	697.154	21016.1	58436.3	18027.7	86263.9	20918	91304.6
MV210	Infected plant 3	742735	19111.3	470.731	19900.6	51818	12520.2	91494.6	20187.7	41762.1
MV213	Infected plant 3	695908	18281.2	819.173	22031.3	53368.2	18345.6	89643.3	27737.5	73865.6
MV217	Infected plant 3	670759	29351	1251.98	20673.9	88082.7	15142.4	93213.6	18297.6	63227.6
MV310	Infected plant 4	758903	17456.3	675.774	15835.9	48449	12588.5	88956.4	16497.5	40637.4
MV313	Infected plant 4	720281	17460.8	689.065	19284.7	32625.4	18370.5	99888.8	24931.6	66467.9
MV317	Infected plant 4	680029	23252.8	1094.03	16524.8	54208.6	13627.5	93482.1	28970.1	88811.3
