# Supplementary material for: Reproducibility and Sensitivity of High-Throughput Sequencing (HTS)-Based Detection of Citrus Tristeza Virus and Three Citrus Viroids
Source: Plants (Basel). 2022 Jul 26;11(15):1939. doi: 10.3390/plants11151939 (PMC9330035; doi:10.3390/plants11151939)
Supplement: Supplementary file 1 [file plants-11-01939-s001.zip › Supplementary File S3.xlsx]

## Sheet: Sensitivity_table
	Supplementary File S3. Descriptive statistics of high-throughput sequencing data generated and the identification of contigs/scaffolds per de novo assembly for sensitivity experiment.
Sample	Sample	Extraction name	Biological replicate	Cultivar	Time point		Paired reads after QC	Percentage retained after QC	De novo assembly		BLASTn analyses
									Number of scaffolds	N50	CTV	CiVA RNA 1	CiVA RNA 2	CTLV	HSVd	CDVd	CEVd
	MV1	MV1 0	Infected	Madam Vinous	0 (0 days post inoculation)	CTAB extraction 1 (LiCl)	22516123	0.9672	68523	1703
	MV2	MV2 0	Infected	Madam Vinous	0 (0 days post inoculation)	CTAB extraction 1 (LiCl)	23689953	0.9618	43330	1883
	MV3	MV3 0	Infected	Madam Vinous	0 (0 days post inoculation)	CTAB extraction 1 (LiCl)	21329093	0.9605	44798	1889
	MV4	MV4 0	Infected	Madam Vinous	0 (0 days post inoculation)	CTAB extraction 1 (LiCl)	25750515	0.9655	66261	1814
	MV5	MV5 0	Infected	Madam Vinous	0 (0 days post inoculation)	CTAB extraction 1 (LiCl)	25420007	0.9674	76272	1727
	MVC	MVC 0	Healthy	Madam Vinous	0 (0 days post inoculation)	CTAB extraction 1 (LiCl)	23295199	0.9614	53322	1672
	MV1	MV1 1	Infected	Madam Vinous	1 (30 days post inoculation)	CTAB extraction 1 (LiCl)	20469296	0.9633	44916	1822
	MV2	MV2 1	Infected	Madam Vinous	1 (30 days post inoculation)	CTAB extraction 1 (LiCl)	24259149	0.9627	53238	1856
	MV3	MV3 1	Infected	Madam Vinous	1 (30 days post inoculation)	CTAB extraction 1 (LiCl)	23863833	0.9646	42519	1915	x
	MV4	MV4 1	Infected	Madam Vinous	1 (30 days post inoculation)	CTAB extraction 1 (LiCl)	25906950	0.9636	76008	1731	x
	MV5	MV5 1	Infected	Madam Vinous	1 (30 days post inoculation)	CTAB extraction 1 (LiCl)	19889929	0.9646	74565	1741	x
	MVC	MVC 1	Healthy	Madam Vinous	1 (30 days post inoculation)	CTAB extraction 1 (LiCl)	20734596	0.9616	67253	1717
	MV1	MV1 2	Infected	Madam Vinous	2 (90 days post inoculation)	CTAB extraction 1 (LiCl)	21844151	0.9656	60774	1809	x
	MV2	MV2 2	Infected	Madam Vinous	2 (90 days post inoculation)	CTAB extraction 1 (LiCl)	20752119	0.957	62592	1734
	MV3	MV3 2	Infected	Madam Vinous	2 (90 days post inoculation)	CTAB extraction 1 (LiCl)	21898497	0.9655	47561	1942	x						x
	MV4	MV4 2	Infected	Madam Vinous	2 (90 days post inoculation)	CTAB extraction 1 (LiCl)	21971199	0.9659	46266	1987	x					x	x
	MV5	MV5 2	Infected	Madam Vinous	2 (90 days post inoculation)	CTAB extraction 1 (LiCl)	23426989	0.9679	41189	1944	x					x	x
	MVC	MVC 2	Healthy	Madam Vinous	2 (90 days post inoculation)	CTAB extraction 1 (LiCl)	25020709	0.9618	64857	1802
	MV1	MV1 3	Infected	Madam Vinous	3 (203 days post inoculation)	CTAB extraction 1 (LiCl)	24410360	0.9636	72388	1714	x					x
	MV2	MV2 3	Infected	Madam Vinous	3 (203 days post inoculation)	CTAB extraction 1 (LiCl)	23258918	0.9652	46970	2176
	MV3	MV3 3	Infected	Madam Vinous	3 (203 days post inoculation)	CTAB extraction 1 (LiCl)	26199765	0.9637	71702	1742	x				x	x	x
	MV4	MV4 3	Infected	Madam Vinous	3 (203 days post inoculation)	CTAB extraction 1 (LiCl)	30213744	0.9631	78131	1745	x					x	x
	MV5	MV5 3	Infected	Madam Vinous	3 (203 days post inoculation)	CTAB extraction 1 (LiCl)	26291717	0.9643	71374	1761	x				x	x	x
	MVC	MVC 3	Healthy	Madam Vinous	3 (203 days post inoculation)	CTAB extraction 2 (ethanol)	26342796	0.9649	66120	1864
	MV1	MV1 4	Infected	Madam Vinous	3 (203 days post inoculation)	CTAB extraction 2 (ethanol)	23536550	0.9642	79461	1386	x					x
	MV2	MV2 4	Infected	Madam Vinous	3 (203 days post inoculation)	CTAB extraction 2 (ethanol)	21636558	0.9664	54558	1747
	MV3	MV3 4	Infected	Madam Vinous	3 (203 days post inoculation)	CTAB extraction 2 (ethanol)	23687129	0.9653	59552	1423	x				x	x	x
	MV4	MV4 4	Infected	Madam Vinous	3 (203 days post inoculation)	CTAB extraction 2 (ethanol)	22474855	0.9658	54919	1708	x					x	x
	MVC	MVC 4	Healthy	Madam Vinous	3 (203 days post inoculation)	CTAB extraction 2 (ethanol)	20422320	0.9631	81315	1353
	MX1	MX1 0	Infected	Mexican Lime	0 (0 days post inoculation)	CTAB extraction 1 (LiCl)	24226320	0.9635	47979	2111
	MX2	MX2 0	Infected	Mexican Lime	0 (0 days post inoculation)	CTAB extraction 1 (LiCl)	22375022	0.9608	46879	2161
	MX3	MX3 0	Infected	Mexican Lime	0 (0 days post inoculation)	CTAB extraction 1 (LiCl)	21344362	0.9611	46119	2119
	MX4	MX4 0	Infected	Mexican Lime	0 (0 days post inoculation)	CTAB extraction 1 (LiCl)	20905350	0.9644	63935	1858
	MX5	MX5 0	Infected	Mexican Lime	0 (0 days post inoculation)	CTAB extraction 1 (LiCl)	21737972	0.9657	48926	2060
	MXC	MXC 0	Healthy	Mexican Lime	0 (0 days post inoculation)	CTAB extraction 1 (LiCl)	22126007	0.9651	54056	1782
	MX1	MX1 1	Infected	Mexican Lime	1 (30 days post inoculation)	CTAB extraction 1 (LiCl)	24166537	0.9659	73670	1843	x
	MX2	MX2 1	Infected	Mexican Lime	1 (30 days post inoculation)	CTAB extraction 1 (LiCl)	26787287	0.9652	49689	2219	x
	MX3	MX3 1	Infected	Mexican Lime	1 (30 days post inoculation)	CTAB extraction 1 (LiCl)	24161159	0.9656	81721	1799
	MX4	MX4 1	Infected	Mexican Lime	1 (30 days post inoculation)	CTAB extraction 1 (LiCl)	21969627	0.9628	68588	1777	x
	MX5	MX5 1	Infected	Mexican Lime	1 (30 days post inoculation)	CTAB extraction 1 (LiCl)	26908287	0.9656	83497	1691	x
	MXC	MXC 1	Healthy	Mexican Lime	1 (30 days post inoculation)	CTAB extraction 1 (LiCl)	22750351	0.9654	75371	1748
	MX1	MX1 2	Infected	Mexican Lime	2 (90 days post inoculation)	CTAB extraction 1 (LiCl)	21578664	0.9616	55619	1691	x					x
	MX2	MX2 2	Infected	Mexican Lime	2 (90 days post inoculation)	CTAB extraction 1 (LiCl)	19725938	0.9637	53293	1798	x					x
	MX3	MX3 2	Infected	Mexican Lime	2 (90 days post inoculation)	CTAB extraction 1 (LiCl)	22729975	0.9644	66131	1745
	MX4	MX4 2	Infected	Mexican Lime	2 (90 days post inoculation)	CTAB extraction 1 (LiCl)	25694816	0.9646	76127	1663	x					x
	MX5	MX5 2	Infected	Mexican Lime	2 (90 days post inoculation)	CTAB extraction 1 (LiCl)	23019427	0.9663	50740	1863	x					x
	MXC	MXC 2	Healthy	Mexican Lime	2 (90 days post inoculation)	CTAB extraction 1 (LiCl)	19508884	0.9634	48284	1790
	MX1	MX1 3	Infected	Mexican Lime	3 (203 days post inoculation)	CTAB extraction 1 (LiCl)	27113171	0.9673	48472	1954	x					x
	MX2	MX2 3	Infected	Mexican Lime	3 (203 days post inoculation)	CTAB extraction 1 (LiCl)	22505218	0.9639	57725	1897	x
	MX3	MX3 3	Infected	Mexican Lime	3 (203 days post inoculation)	CTAB extraction 1 (LiCl)	24095937	0.9636	47657	2210
	MX4	MX4 3	Infected	Mexican Lime	3 (203 days post inoculation)	CTAB extraction 1 (LiCl)	21873793	0.9622	71734	1744	x					x
	MX5	MX5 3	Infected	Mexican Lime	3 (203 days post inoculation)	CTAB extraction 1 (LiCl)	22755343	0.9641	80808	1641	x				x	x	x
	MXC	MXC 3	Healthy	Mexican Lime	3 (203 days post inoculation)	CTAB extraction 1 (LiCl)	19745687	0.9628	43105	1893
	MX1	MX1 4	Infected	Mexican Lime	3 (203 days post inoculation)	CTAB extraction 2 (ethanol)	24708971	0.9665	51526	1809	x				x	x
	MX2	MX2 4	Infected	Mexican Lime	3 (203 days post inoculation)	CTAB extraction 2 (ethanol)	22286359	0.9666	61123	1694	x				x	x	x
	MX3	MX3 4	Infected	Mexican Lime	3 (203 days post inoculation)	CTAB extraction 2 (ethanol)	23799161	0.9657	44363	1979						x
	MX4	MX4 4	Infected	Mexican Lime	3 (203 days post inoculation)	CTAB extraction 2 (ethanol)	30309378	0.968	93812	1660	x					x	x
	MX5	MX5 4	Infected	Mexican Lime	3 (203 days post inoculation)	CTAB extraction 2 (ethanol)	20775057	0.9638	52366	1769	x				x	x	x
	MXC	MXC 4	Healthy	Mexican Lime	3 (203 days post inoculation)	CTAB extraction 2 (ethanol)	21503347	0.9656	42752	1686

## Sheet: Sheet1
MV1	0
MV2	0
MV3	0
MV4	0
MV5	0
MVC	0
MV1	1
MV2	1
MV3	1
MV4	1
MV5	1
MVC	1
MV1	2
MV2	2
MV3	2
MV4	2
MV5	2
MVC	2
MV1	4
MV2	4
MV3	4
MV4	4
MV5	4
MVC	4
MV1	5
MV2	5
MV3	5
MV4	5
MVC	5
MX1	0
MX2	0
MX3	0
MX4	0
MX5	0
MXC	0
MX1	1
MX2	1
MX3	1
MX4	1
MX5	1
MXC	1
MX1	2
MX2	2
MX3	2
MX4	2
MX5	2
MXC	2
MX1	4
MX2	4
MX3	4
MX4	4
MX5	4
MXC	4
MX1	5
MX2	5
MX3	5
MX4	5
MX5	5
MXC	5
